# Supplementary material for: The Duration of Proton Pump Inhibitor Therapy and the Risk of Small Intestinal Bacterial Overgrowth: A Systematic Review and Meta-Analysis
Source: J Clin Med. 2025 Jul 3;14(13):4702. doi: 10.3390/jcm14134702 (PMC12250812; doi:10.3390/jcm14134702)
Supplement: Supplementary file 1 [file jcm-14-04702-s001.zip]

Archive with 1 entries (1 files):
- jcm-3735419-supplementary.pdf
